# Supplementary material for: The use of diagnostic tools to assess the risks of chemicals to freshwater ecosystems: towards a unified evaluation framework
Source: Environ Manage. 2025 Sep 17;75(12):3433–48. doi: 10.1007/s00267-025-02265-4 (PMC12575600; doi:10.1007/s00267-025-02265-4)
Supplement: Supplementary file 1 — Supporting information [file 267_2025_2265_MOESM1_ESM.xlsx]

## Sheet: Index
Supporting Information:
The use of diagnostic tools to assess the risks of chemicals to freshwater ecosystems: towards a unified evaluation framework
Table of contents:
Max Pesticide Conc: concentrations (ugL) of pesticides in the German stream study sites.
Macroinver: macroinvertebrate abundances (ind/m2) in the monitored German stream sites.
In vitro toxicity: in vitro toxicity 1/IC10 values for the arylhydrocarbon receptor (AhR), the estrogen receptor (ERα), the peroxisome-activated receptor (PPARy), oxidative stress (AREc32), and mean TU value.
Perpest model: probability of effects (1: no; 2: slight; 3: large) for community metabolism and different taxonomic groups calcualted based on the pesticide concentrations in each site and the PERPEST model.
Data Pearson correlation: dataset including the different toxic pressure (TUmax, msPAFacute, msPAFchronic, PERPEST probability of effects), in vitro toxicity (in vitro TUs) and ecological monitoring indicators (abundance, richness, Shannon diversity, evenness, SPEARpesticides) used for the Pearson correlation analysis.
Pearson correlation results: results of the Pearson correlation analysis (Pearson r and p-values)

## Sheet: Max Pesticide Conc ugL
Sample	Sampling date	2_4_D	acetamiprid	aclonifen	aminobifenox_acid	azoxystrobin	azoxystrobin_acid	bentazon	bifenox_free_acid	bixafen	boscalid	bromoxynil	captan_THPAM	captan_THPI	chlorantraniliprole	chloridazon	chloridazon_desphenyl	chloridazon_methyl_desphenyl	chlorothalonil_R471811	chlortoluron	clothianidin	cyazofamid	cypronidil	desaminometamitron	desmethylchlortoluron	dichlorprop_P	difenoconazol	diflufenican	dimethachlor	dimethachlor_CGA_354742	dimethachlor_CGA_369873	dimethenamid_P	dimethenamid_P_M23	dimethenamid_P_M27	dimethoat	dimethomorph	dimoxystrobin	epoxiconazol	ethofumesat	fenpropidin	fipronil	florasulam	fluazinam	fludioxonil	flufenacet	flufenacet_ESA	flufenacet_thiadone_AE_1258593	flumioxazin_MTB_APF	fluroxypyr
S1	2018-04-15	0.01478	0	0	0	0	0	0	0	0	0	0	0	0	0	0	0	0	0	0	0	0	0	0	0	0	0	0	0	0	0	0	0	0	0	0	0	0	0	0	0	0	0	0	0.002706	0	0	0	0
S11	2019-05-20	0	0	0	0	0.004862	0.003043	0.001459	0	0	0	0.00122	0	0	0.0004961	0.004085	0.07742	0.01251	0	0	0	0	0	0	0	0	0	0	0	0	0.2398	0.1522	0	0	0	0	9.191e-05	0	0	0	0	0.001247	0	0	0.03197	0.01182	0	0	0
S114	2018-04-14	0.01931	0	0	0	0	0.01952	0	0	0	0.1846	0	0	0	0	0	0	0	0	0	0	0	0.003927	0	0	0	0	0	0	0	0	0	0	0	0	0.0365	0	0	0	0	0	0	0	0	0.002967	0	0	0	0
S12	2018-05-28	0.005704	0	0	0	0.01163	0.05549	0	0	0	3.34e-05	0	0	0	0	0	0.4355	0.0482	0	0	0.0022	0	0	0.04109	0	0.001445	0	0	0	0	0.07938	0.3034	0.008671	0.04282	0	0.005176	0.002581	0.02481	0.2546	0	0	0	0	0	0.02435	0.000194	0.03862	0	0.000267
S15	2019-05-20	0	0	0	0	0.003488	0.01566	0	0	0	0	0.006189	0	0	0.0002869	0.003122	0	0.0005139	0	0.01984	0	0	0	0	0.006774	0	0	0	0.002205	0	0.03083	0.002467	0	0.02563	0	0	0	0.001972	0	0	0	0	0	0	0.1164	0.02106	0	0	0
S17	2019-06-10	0	0	0	0	0.07367	0.02164	0.003979	0	0	0.00384	0.001498	0	0	0.0004523	0	0.02081	0.003006	0.7935	0	0	0	0	0	0	0	0	0.0003192	0	0	0.3735	0.3145	0.2828	0.2332	0	0	0	0.02467	0	0	0	0	0	0	0.05075	0.01017	0	0	0
S19	2018-06-11	0.002118	0.01462	0	0	0.01549	0	0	0	0	0	0	0	0	0	0	2.605	0.2314	0	0	0	0	0	0.1108	0	0.04052	0	0	0	0	0.03181	0.05548	0.001257	0.000273	0	0.002364	0	0	0	0	0	0	0	0	0.0134	0.003415	0.06259	0	0.006247
S2	2019-06-12	0	0	0	0	0.003769	0.01697	0	0	0	0.001794	0.0142	0	0	0.0003797	0	0	0	0.1115	0	0	0	0	0	0	0	0	0.0002853	0	0.01759	0.2368	0.03116	0	0	0.02984	0	0	0.00131	0.007362	0	0	0	0	0	0.0108	0.006492	0	0	0
S21	2019-05-20	0	0	0	0	0.002055	0	4.35e-05	0	0	0.002811	0.006008	0	0	0.0008081	0.003285	0	0.001085	0	0	0	0	0	0	0	0	0	0	0	0	0.0833	0.001335	0	0	0	0	0.0003339	0	0	0	7.412e-05	0.02327	0	0	0.003321	0	0	0	0
S22	2019-05-20	0	0	0	0	0.007824	0	0.001504	0	0.0009039	0.002903	0.001043	0	0	0.0007599	0.01148	0.1999	0.004084	0	0	0	0	0	0.006319	0	0	0	0	0	0	0.2391	0.000379	0	0	0	0	0.0001887	0.001222	0.01281	0	4.002e-05	0	0	0	0.04722	0	0	0	0
S23	2019-05-11	0	0	0	0	0.00251	0	0.001328	0	0.0004307	0.00216	0.0006804	0	0	0.0002146	0	0.09268	0.005434	0	0	0	0	0	0.009322	0	0	0	0	0.001578	0	0.1162	0.004348	0	0	0	0	0.0001803	0.06896	0.002341	0	3.648e-05	0	0	0.0001302	0.003946	0	0	0	0
S24	2018-05-23	0.005221	0.000991	0	0	0.03382	0.02802	0	0	0.003585	0.006975	0	0.003772	0	0	0.07234	2.4926	0.1897	0	0.002007	0.001969	0	0	0.05699	0.001068	0.006831	0	0	0.008944	0	0.2455	0.3217	0	0.0081	0.004535	0.005525	0.003953	0.01567	0.07833	0.003108	0.00047	0.000994	0	0	0.01836	0.000475	0.01147	0	0.03976
S25	2018-05-22	0.002771	0.000712	0	0	0.0958	0.2561	0	0	0	0.003133	0.000408	0.003418	0	0	0.01048	0.6648	0.1126	0	0.000119	0.05448	0	0.001218	11.5	0.001012	0	0	0.01696	0.003849	0.002216	0	0.02238	0	0	0	0	0.005048	0.03103	12.05	0.004799	0.00031	0	0	0	0.02268	0.003305	0.02461	0	0.01119
S3	2019-06-12	0	0	0	0	0.001026	0	0	0	0	0	0.0106	0	0	0.0002211	0	0	0	0	0	0	0	0	0	0	0	0	0.000223	0	0	0.3796	0.005251	0	0	0.004222	0	0	0	0.006396	0	0	0	0	0	0.01085	0	0	0	0
S30	2019-06-12	0	0	0	0	0.001184	0.01067	0	0	0	0	0.001932	0	0	0.0009089	0	0	0	0.08027	0	0.004405	0	0	0	0	0	0	0.0002436	0	0	0.02976	0.00173	0.03133	0.103	0.001062	0.00527	0	0	0	0	0	0	0	0	0.00623	0.00673	0	0	0
S32	2018-05-31	0.009202	0	0	0	0.01338	0.08686	0	0	0.004643	0.02394	0.03429	0.04499	0.0173	0	0.03454	10.7187	0.7619	0	0	0.02853	0	0.0116	1.83459	0	0.01366	0.004308	0	0	0	0	0.74	0.01317	0.004865	0.6685	0	0	0.1403	1.98488	0	0.0002	0.000411	0	0	0.2392	0.01672	0.09447	0	0.2381
S34	2018-06-10	0.001899	0	0	0	0	0.0006503	0.09023	0	0	0	0.006432	0	0	0	0	0	0	0	0	0.004286	0	0	0	0	0.002555	0	0	0	0	0	0.2224	0.0848	0.1631	0	0	0	0	0	0	0	0	0	0	0.01629	0.01146	0.04674	0	0.00904
S35	2018-05-15	0.04592	0.001847	0	0	0.009904	0	0.03219	0	0	0.01076	0.001806	0.02066	0	0	0.008643	4.509	0.512	0	0	0.0059	0	0	0.1511	0	0	0.00599	0.02017	0	0	0.2136	0.04012	0	0.01727	0	0	0.006889	0.02347	0.1245	0	0	0	0	0	0.08396	0.01442	0	0	0.07067
S40	2018-05-15	0.03693	0.002201	0	0	0.008115	0	0	0	0	0.001854	0.000893	0.01153	0	0	0.001702	4.086	0.4781	0	0	0.00719	0	0	0.0123	0	0	0	0	0	0	0.2333	0.02029	0	0.01587	0	0	0.003279	0.01538	0.03469	0	0	0	0	0	0.01154	0.01014	0	0	0.03882
S41	2018-05-29	0.005068	0	0	0	0.0433	0.0423	0	0	0.02167	0.02069	0.8832	0.0229	0.01934	0	0	0.3156	0.00135	0	0	0	0	0	0.01808	0	0.003961	0	0.04194	0.05256	0.04055	0.02791	0.3736	0.005618	0.01744	0	0	0.000847	0.4666	0.09514	0.00496	0	0.001344	0	0	0.07619	0.03182	0.0198	0	1.529
S43	2019-06-19	0	0	0	0	0.001678	0	0.00296	0	0.002191	0.005237	0.003701	0	0	7.415e-05	0.004108	0.5507	0.0903	0.8713	0	0.002659	0	0.003048	0.2194	0	0	0.0008591	0.002187	0	0	0.1673	0.09057	0	0	0.001163	0.004471	0	0.01759	0.2671	0	0	0	0	0.0009637	0.01129	0	0.0147	0	0.03639
S45	2019-06-20	0	0	0	0	0	0	0	0	0	0.0005104	0.005228	4.407	4.457	0	0	0.1256	0.006531	0.1141	0	0	0	0	0	0	0	0	0	0	0.06475	0.1296	0.001755	0	0	0	0	0	0	0	0	0	0	0	0	0.001969	0.003255	0	0	0
S46	2018-04-15	0.03114	0	0	0	0	0	0	0	0	0.0002359	0	0	0	0	0	0.735	0.09638	0	0	0.004225	0	0	0	0	0	0	0.01713	0	0	0.001922	0.00933	0	0	0.00353	0.003456	0	0.01457	0	0	0	0	0	0	0.0172	0.03885	0	0	0
S48	2019-06-13	0	0	0	0	0.02039	0.02993	0.001176	0	0.0004162	0.08188	0.01675	0	0	0.0005075	0	0.06764	0.006079	0.577	0	0.01551	0	0	0	0	0	0	0	0	0	0.07659	0.02955	0	0.02105	0.004302	0	0.0003909	0.01965	0	0	0	0	0	0	0.1696	0.1062	0.1549	0	0.1716
S5	2019-06-11	0	0	0	0	0.004915	0	0.0003412	0	0	0.00379	1.673	0	0	0.0006295	0.03253	0.04135	0.002811	0.03396	0	0	0	0	0	0	0	0	0.0002981	0	0.05684	0.6198	0.06051	0	0.02725	0.01008	0	0.0004571	0.00436	0.009939	0	0.000162	0	0	0	0.0213	0	0	0	0
S50	2019-06-12	0	0	0	0	0.001562	0	0.0007922	0	0.001047	0.01014	0.3146	0	0	0	0.004161	1.267	0.08804	1.12	0	0	0	0	0	0	0	0.0003812	0.001503	0	0	0.1778	0.2289	0.06266	0.2821	0.0006357	0.0009725	0	0.02451	0.006733	0	0.0001191	0	0	0	0.5737	0.08396	0.04059	0	0
S51	2018-05-22	0.001679	0.001099	0.006837	0	0.01048	0.01301	0	0	0.003296	0.04681	0	0.000637	0	0	0	1.69291	0.05111	0	0.009258	0	0	0	0.01868	0.002846	0.001412	0.00904	0.02953	0.003982	0	0.5334	0.1378	0.00265	0.0183	0.002871	0.004806	0.02576	0.2346	0.07215	0.003701	0.0002	0.007794	0	0	0.02094	0.01161	0.01909	0	0.01784
S52	2018-06-11	0	0	0	0	0.01656	0.02084	0	0	0	0.1608	0	0.004116	0	0	0	0	0	0	0	0	0.008143	0	0	0	0	0	0	0	0	0	0	0	0	0	0.2375	0	0	0	0	0	0	0	0	0.001703	0	0	0	0.004102
S54	2018-05-14	0.003073	0	0	0	0.001138	0	0	0	0	0.08033	0	0	0	0	0	0	0	0	0	0.006494	0	0	0.06223	0	0	0.002541	0	0	0	0	0.511	0.000273	0	0.003252	0.04624	0	0	0.04074	0	0.0001	0	0	0.000159	0.003861	0	0	0	0.001155
S55	2018-06-11	0.02506	0.01296	0	0	0.02417	0.008105	0	0	0	0.03733	0	0	0	0	0	0	0	0	0	0	0.007085	0	0.004761	0	0	0	0	0	0	0	0.04351	0.004544	0	0	0.393	0	0	0	0	0	0	0	0	0.004042	0	0.004606	0	0
S56	2018-06-13	0.003194	0.01355	0	0	0.01782	0.01459	0	0	0	0.3553	0	0	0	0	0	0	0	0	0	0	0.01234	0	0	0	0	0	0	0	0	0	0	0	0	0	0.6001	0	0	0	0	0.00032	0	0	0	0.003537	0	0.006798	0	0
S57	2019-05-21	0.04301	0.01232	0.00611	0	0.09411	0.07676	0.004054	0	0	0.09753	0.008796	0	0	0.004767	0	0	0.004353	0	0	0	0	0.04153	0.04302	0	0	0.004324	0	0	0	0.008495	0.1393	0	0	0.02595	0.06866	0.0002839	0.001849	0.04178	0	0.001615	0	0	0.02607	0.00789	0	0	0	0.03854
S58	2018-06-13	0.00109	0.01339	0	0	0.01558	0.005373	0	0	0	0.293	0	0.004003	0.001545	0	0	0	0	0	0	0	2.592	0	0	0	0	0	0	0	0	0	0	0	0	0	0.5676	0	0	0	0	0	0	0	0	0.00246	0	0.003426	0	0.007529
S59	2018-05-14	0.005221	0.001192	0	0	0.002456	0.003344	0	0	0	0.06752	0	0.00826	0.007786	0	0	0	0	0	0	0	0	0	0.03652	0	0	0.000701	0	0	0	0	0.09049	0	0	0.003462	0.0401	0	0	0.01371	0	0.0062	0	0	0	0.004095	0	0	0	5.04e-05
S6	2018-06-10	0.00501	0.01911	0	0	0.01812	0.01715	0	0	0	0.3686	0	0.006947	0	0	0	0	0	0	0	0	0.001308	0	0	0	0	0	0	0	0	0	0	0	0	0	0.2364	0	0	0	0	0	0	0	0	0.001873	0	0.006751	0	0.002032
S60	2018-06-10	0.001108	0	0	0	0.01467	0	0	0	0	0	0	0	0	0	0	0	0	0	0	0	0.000819	0	0.0006357	0	0	0	0	0	0	0	0	0.001206	0.03031	0	0.0141	0	0	0	0	0	0	0	0	0.02703	0.02779	0.03525	0	0
S63	2019-05-21	0.01826	0.000274	0.007237	0	0.01895	0.01129	0.001182	0	0.0006849	0.04949	0.0003152	0	0	0.0007373	0.003679	0.05097	0.01319	0	0	0.00198	0	0	0.118	0	0	0	0	0.0009123	0.06318	0.9327	0.006323	0	0	0	0	0.03829	0.007023	0.1179	0	0	0.0361	0	0	0.116	0.06878	0	0	0.1237
S66	2019-04-29	0	0	0	0	0.0007042	0	0.01623	0	0.0006153	0.004543	0	0	0	0	0.002119	0.2209	0.01309	0	0	0	0	0	0.008826	0	0	0	0.005659	0	0	0.7308	0.0007355	0	0	0	0	0.0003265	0.002298	0	0	0	0.000458	0	0	0.0006271	0	0	0	0
S67	2018-06-10	0.008802	0	0	0	0.009634	0.1753	0	0	0	0.01252	0.003381	0.2977	0.309	0	0	0.5121	0.04532	0	0	0.08925	0	0	5.772	0	0	0	0	0	0.01269	0.125	0.006722	0.003329	0.0289	0	0	0.00748	0.003552	3.228	0	0	0	0	0	0.7135	0.03696	0.04029	0	0.1392
S68	2018-06-26	0.000967	0.001508	0	0	0.012025	0.055675	0.002546	0	0.002903	0.0096225	0	0	0	0	0.0007105	0	0	0	0	0	0	0	0.04516	0	0	0	0	0.003529	0	0.064865	0.05032	0.0022	0	0.0114795	0	0.001513	0.011515	0.025825	0	7.5e-05	0	0	0	0.006447	0	0.01756	0	0.005919
S69	2018-05-31	0.004254	0.001654	0	0	0.003775	0	0	0	0	0	0.000571	0.01777	0.0185	0	0	0	0	0	0	0	0	0	0.00682	0	0	0	0	0	0	0.05072	0.01134	0	0.0215	0.003255	0.005032	0.002621	0.005686	0.01541	0	0.00018	0	0	0	0.04899	0	0.009266	0	0.003079
S7	2019-06-16	0.01217	0.05787	0	0	0.0002781	0	0	0	0	0.05199	0.002534	0	0	0.0001555	0	0.007836	0.001324	0.02046	0	0	0	0	0.004819	0	0	0	0	0	0	0	0.1533	0	0	0.001856	0.005006	0	0.001056	0.003909	0	0	0	0	0.001038	0.001828	0	0	0	0
S70	2019-06-21	0	0.002313	0	0	0.01803	0.03552	0.04316	0	0.0008452	0.03513	0.06079	0	0	0.0002044	0.005768	0.148	0.008859	0.7492	0.09082	0	0	0	0.2512	0.06877	0	0	0.001274	0	0	0.8779	0.009932	0	0	0.04637	0.003372	0.02633	0.01405	0.005757	0	0	0.00319	0	0.0003544	0.01126	0	0.05038	0	0
S71	2018-05-25	0.00108	0.00072	0	0	0.00858	0.01031	0	0	0	0.03219	0	0	0	0	0	0	0	0	0.00751	0.0014	0	0	0.3521	0.001706	0	0.008056	0	0	0.06503	0.6988	0.0682	0.006647	0.1363	0.003469	0	0.04469	0.04862	0.009049	0.003368	0.00055	0	0	0	0.007931	0.00178	0.005334	0	0
S72	2018-05-17	0.00597	0.000947	0	0	0.004875	0	0	0	0	5.57e-05	0	0.001586	0.001658	0	0	0	0	0	0	0	0	0	0.008121	0	0	0	0	0	0.2563	0.5299	0.08721	0	0	0	0.004779	0.003445	0.004483	0.007438	0	0.0006	0	0	0	0.006691	0.002226	0	0	0
S74	2018-06-12	0.001014	0	0	0	0	0	0	0	0	1.27e-05	0	0	0	0	0	0	0	0	0.03035	0	0	0	0.2021	0.02456	0	0	0	0	0	0	0.01295	0	0	0	0	0.000808	0.00829	0.04095	0	0	0	0	0	0.000406	0	0.0078	0	0.002691
S75	2019-06-20	0.01333	0.0006865	0	0	0.000887	0.001846	0.01717	0	0	0.009073	0.003492	0	0	0.001517	0.001437	0.01598	0.001071	0.1689	0	0	0	0	0.0299	0	0.01725	0	0.0001244	0	0	0.0729	0.0006001	0	0	0.04154	0.001617	0.0003883	0.001872	0.004611	0	0.0001446	0	0	0.001389	0.00264	0	0	0	0
S77	2018-06-14	0.001916	0	0	0	0	2.11e-05	0	0	0	0	0.001882	0	0	0	0.000118	0	0	0	0	0	0	0	0.006479	0	0	0	0	0	0.01948	0.9743	0.1264	0.000534	0.002004	0	0	0	0	0.01362	0	0	0	0	0	0	0	0.004936	0	0
S79	2018-05-11	0.01672	0	0	0	0.01799	0.01609	0.004907	0	0.000871	0.0169	0	0	0	0	0	0	0	0	0	0	0	0.002949	0.0315	0	0	0	0	0	0	0	0	0	0	0	0	0.002901	0.01089	0.1034	0	0.0003	0	0	0	0.09775	0.001764	0	0	0
S8	2019-06-11	0	0.009038	0	0	0.0006585	0	0.0004187	0	0	0.01537	0	0	0	0.002387	0	0.08654	0.01115	0.05614	0	0	0	0	0	0	0	0	0	0	0	0.03127	0.02132	0	0.01724	0	0.003219	0	0	0	0	8.047e-05	0	0	0.0006511	0.002079	0	0	0	0
S81	2019-05-16	0	0	0	0	0.02831	0.005506	0.02903	0	0	0.0125	0.00487	0	0	0	0.003326	0	0	0	0.01144	0	0	0	0.1112	0.004904	0	0	0	0.001709	0	0.4227	0.007893	0	0	0	0.0007273	0.0007374	0.005374	0.08456	0	0	0.001619	0	2.336e-05	0.01108	0	0	0	0
S82	2018-04-15	0.03155	0	0	0	0	0.0310555	0	0	0.000738	0.0065415	0	0	0	0	0	0.0518	0.0081	0	0.0005225	0.004695	0	0.002164	0.00067785	0	0	0	0	0.0022445	0.072455	0.32665	0.03539	0	0.000942	0.001469	0.004666	0	0.0118405	0.008561	0	0	0.005801	0	0	0.011405	0.0371465	0	0	0.0008965
S83	2019-06-11	0	0.011	0	0	0.05958	0.04168	0.0003492	0	0.01528	0.09616	2.063	0	0	0	0.004109	0	0.000684	1.117	0	0.07694	0	0	0	0	0	0.0006597	0.01157	0	0.1451	0.6723	5.687	0.3439	0.5376	0.002569	0	0.02831	0.09782	0.01089	0	8.036e-05	0	0	0.0008034	0.01958	0.02006	0	0	0
S84	2018-05-16	0.003387	0.001228	0	0	0.03029	0.08955	0	0	0	0.003654	0	0.003825	0	0	0	0	0	0	0	0	0	0.000496	0.002656	0	0	0	0	0	0	0.1756	0.003246	0	0	0	0	0.004658	0.006868	0.003909	0	0.0002	0.001488	0	0	0.004213	0.001986	0	0	0
S85	2018-05-15	0.05182	0.00252	0.06506	0	0.04442	0.7084	5.935	0	0.0164	0.059	0.007289	0.02119	0.01264	0	0	0.09699	0.01909	0	0.0372	0	0	0	0.3897	0.001172	3.525	0.005852	0.06757	0	0	0.08776	0.186	0.006375	0.02092	0.003284	0.005258	0.03488	0.09983	0.3578	0.005947	0.0012	0.02362	0	0.001218	0.1085	0.02265	0	0	0.0898
S9	2018-06-11	0.008611	0.01341	0	0	0.06267	0.1641	0	0	0	0	0.000455	0.001052	0	0	0	2.709	0.2187	0	0	0.001265	0.000897	0	0.002586	0.000922	0.01362	0	0	0	0	0	0.08348	0.001642	0.009856	0	0.02274	0	0	0	0	0	0	0	0	0.01814	0.008015	0.01594	0	0.007678
[truncated: 60 more columns]

## Sheet: Macroinver indm2
Sample code	Date	Sample code	Acari	Adicella reducta	Adicella sp.	Aeshna cyanea	Aeshna sp.	Aeshnidae Gen. sp.	Agabus biguttatus	Agabus bipustulatus	Agabus didymus	Agabus guttatus	Agabus paludosus	Agabus sp.	Agapetinae Gen. sp.	Agapetus fuscipes	Agapetus laniger	Agapetus ochripes	Alboglossiphonia heteroclita	Alboglossiphonia hyalina	Amphinemura sp.	Amphinemura sulcicollis	Anabolia furcata	Anabolia nervosa	Anacaena globulus	Anacaena lutescens	Anacaena sp.	Ancylus fluviatilis	Anisoptera Gen. sp.	Anisus sp.	Anisus vortex	Annitella obscurata	Annitella thuringica	Anomalopterygella chauviniana	Antocha sp.	Apatania eatoniana	Aphelocheirus aestivalis	Asellidae Gen. sp.	Asellus aquaticus	Atherix ibis	Athripsodes albifrons	Athripsodes aterrimus	Athripsodes bilineatus ssp.	Athripsodes cinereus	Athripsodes commutatus	Athripsodes sp.	Atrichops crassipes	Baetidae Gen. sp.	Baetis buceratus
S1	2018-06-04	S1
S11	2019-06-05	S11																							0.8
S114	2018-06-13	S114																																					0.8
S12	2018-06-08	S12					0.8																																0.8
S15	2019-06-03	S15																																	3.2
S17	2019-06-06	S17																						1.6																	0.8		1.6
S19	2018-06-08	S19																					0.8
S2	2019-06-03	S2																																					1.6
S21	2019-06-04	S21																														1.6	1.6										8
S22	2019-06-04	S22																																					0.8
S23	2019-06-04	S23																																					0.8				2.4
S24	2018-06-06	S24																																					1.6
S25	2018-06-06	S25
S3	2019-06-03	S3
S30	2019-06-07	S30																																					1.6
S32	2018-06-04	S32																													0.8								305.6
S34	2018-06-06	S34				0.8																		2.4							3.2
S35	2018-06-06	S35																																						4
S40	2018-06-06	S40																						1.6												20.8
S41	2018-06-06	S41																													1.6
S43	2019-06-05	S43
S45	2019-06-06	S45									3.2													1.6															9.6
S46	2018-06-06	S46																																														80
S48	2019-06-04	S48																	34.4												2.4								78.4
S5	2019-06-03	S5
S50	2019-06-04	S50																										0.8											0.8
S51	2018-06-06	S51																										19.2
S52	2018-06-11	S52																																					1.6
S54	2018-06-30	S54																																					3.2
S55	2018-06-30	S55
S56	2018-06-30	S56																																			18.4
S57	2019-06-04	S57									0.8								1.6																				237.6
S58	2018-06-30	S58																																					0.8
S59	2018-06-30	S59
S6	2018-06-14	S6																						0.8				9.6
S60	2018-06-11	S60
S63	2019-06-05	S63																																					17.6
S66	2019-06-03	S66																										0.8
S67	2018-06-08	S67																																					36.8
S68	2018-06-15	S68										0.8												0.8					0.8										158.4
S69	2018-06-08	S69																																					4.8
S7	2019-06-04	S7																																0.8									0.8				3.2
S70	2019-06-03	S70																							7.2
S71	2018-06-08	S71																						9.6															14.4
S72	2018-06-05	S72																																					470.4
S74	2018-06-05	S74																																					21.6
S75	2019-06-07	S75																							0.8														91.2
S77	2018-06-07	S77																																					9.6
S79	2018-06-05	S79
S8	2019-06-06	S8																						6.4															0.8								9.6	0.8
S81	2019-06-06	S81																							0.8														3.2
S82	2018-06-07	S82																																														80
S83	2019-06-04	S83																				2.4				5.6
S84	2018-06-05	S84												0.8																									30.4
S85	2018-06-05	S85																																					13.6
S9	2018-06-07	S9																																					8
[truncated: 460 more columns]

## Sheet: In vitro toxicity
ID	date	AhR_IC10_REF	AREc32_IC10_REF	ERa_IC10_REF	PPARy_IC10_REF	Mean TU IC10
S1	2018-04-15	0.01	0.01	0.01	0.01	0.01
S11	2019-05-20	1.38313	0.0440529	0.0952381	0.27027	0.448172
S114	2018-04-14	0.016129	0.0200401	0.0406504	0.0462963	0.030779
S12	2018-05-28	0.0833333	0.0384615	0.0483092	0.114943	0.0712616
S15	2019-05-20	0.0970874	0.0306748	0.0877193	0.0537634	0.0673112
S17	2019-06-10	2.57069	0.01	1.07991	1.38122	1.26046
S19	2018-06-11	0.153846	0.154321	0.109409	0.0840336	0.125402
S2	2019-06-12	0.359712	0.192678	2.62467	1.51745	1.17363
S21	2019-05-20	0.269542	5.55556	5.18135	6.75676	4.4408
S22	2019-05-20	1.25786	0.046729	0.0598802	0.14556	0.377508
S23	2019-05-11	2.25225	0.01	0.458716	1.05597	0.944234
S24	2018-05-23	0.0510204	0.0460829	0.0502513	0.035461	0.0457039
S25	2018-05-22	0.020284	0.0414938	0.0363636	0.0320513	0.0325482
S3	2019-06-12	0.334448	9.80392	3.1348	8.26446	5.38441
S30	2019-06-12	0.0909091	0.787402	0.411523	0.684932	0.493691
S32	2018-05-31	0.0359712	0.0367647	0.0423729	0.0421941	0.0393257
S34	2018-06-10	0.0292398	0.0215517	0.0352113	0.0315457	0.0293871
S35	2018-05-15	0.0263852	0.033557	0.0595238	0.0206186	0.0350212
S40	2018-05-15	0.03003	0.022779	0.0243309	0.0299401	0.02677
S41	2018-05-29	0.0268817	0.0209644	0.046729	0.0458716	0.0351117
S43	2019-06-19	0.278552	0.01	0.0421941	0.0371747	0.0919801
S45	2019-06-20	0.0666667	0.01	0.0952381	0.0348432	0.051687
S46	2018-04-15	0.01	0.01	0.01	0.01	0.01
S48	2019-06-13	0.01	0.045045	0.03861	0.0406504	0.0335764
S5	2019-06-11	0.518135	4.69484	4.80769	13.4048	5.85637
S50	2019-06-12	0.680272	3.58423	4.73934	14.881	5.9712
S51	2018-05-22	0.01	0.0485437	0.0456621	0.0408163	0.0362555
S52	2018-06-11	0.0347222	0.0330033	0.0384615	0.0261097	0.0330742
S54	2018-05-14	0.0198413	0.01	0.0106045	0.0146628	0.0137771
S55	2018-06-11	0.03663	0.0564972	0.0471698	0.0377358	0.0445082
S56	2018-06-13	0.0114943	0.0108108	0.0425532	0.0268097	0.022917
S57	2019-05-21	1.17925	0.33557	0.826446	0.2079	0.637291
S58	2018-06-13	0.0120337	0.0246914	0.0361011	0.0251256	0.0244879
S59	2018-05-14	0.0187266	0.0378788	0.01	0.037594	0.0260498
S6	2018-06-10	0.0431034	0.078125	0.0520833	0.0395257	0.0532094
S60	2018-06-10	0.01	0.0166113	0.0101112	0.0195312	0.0140634
S63	2019-05-21	1.06496	0.689655	8.19672	3.07692	3.25707
S66	2019-04-29	0.0167504	0.01	0.041841	0.0214133	0.0225012
S67	2018-06-10	1.23609	3.44828	0.847458	0.961538	1.62334
S68	2018-06-26	0.201207	0.27248	0.164474	0.144928	0.195772
S69	2018-05-31	0.0337838	0.0350877	0.03663	0.0401606	0.0364155
S7	2019-06-16	0.2849	0.961538	1.84162	1.89394	1.2455
S70	2019-06-21	3.125	0.0111359	0.440529	0.490196	1.01672
S71	2018-05-25	0.0201207	0.0290698	0.027933	0.0225734	0.0249242
S72	2018-05-17	0.0213675	0.174216	0.684932	0.357143	0.309414
S74	2018-06-12	0.0230415	0.0363636	0.0303951	0.0282486	0.0295122
S75	2019-06-20	0.138889	0.0288184	0.0549451	0.0862069	0.0772148
S77	2018-06-14	0.0492611	0.186567	0.0934579	0.0877193	0.104251
S79	2018-05-11	0.0334448	0.0413223	0.0350877	0.078125	0.046995
S8	2019-06-11	0.0826446	0.0199203	0.0408163	0.0478469	0.047807
S81	2019-05-16	0.0934579	0.01	0.0389105	0.0840336	0.0566005
S82	2018-04-15	0.01	0.01	0.01	0.010661	0.0101652
S83	2019-06-11	0.263158	0.01	0.0358423	0.0275482	0.0841371
S84	2018-05-16	0.0980392	0.075188	0.116009	0.146413	0.108912
S85	2018-05-15	0.0775194	0.223214	0.01	0.137363	0.112024
S9	2018-06-11	0.0340136	0.0421941	0.0438596	0.0331126	0.038295

## Sheet: Perpest model
Sample	Sampling date	(Cs) Community metabolism = 1	(Cs) Community metabolism = 2	(Cs) Community metabolism = 3	(Cs) Algae and macrophytes = 1	(Cs) Algae and macrophytes = 2	(Cs) Algae and macrophytes = 3	(Cs) Fish and tadpoles = 1	(Cs) Fish and tadpoles = 2	(Cs) Fish and tadpoles = 3	(Cs) Macroinvertebrates = 1	(Cs) Macroinvertebrates = 2	(Cs) Macroinvertebrates = 3	(Cs) Zooplankton = 1	(Cs) Zooplankton = 2	(Cs) Zooplankton = 3	Maximum Total (Effect class 3)	Macroinvertebrates (Effect class 3)	Maximum Macro&Zoo (Effect class 3)	Macroinvertebrates (Effect clas 2+3)
S1	2018-04-15																			0
S11	2019-05-20																			0
S114	2018-04-14																			0
S12	2018-05-28	0.868	0	0.132	0.929	0	0.0709	1	0	0	0.782	0.218	0	0.742	0.0811	0.177	1	0	0.177	0.218
S15	2019-05-20																			0
S17	2019-06-10	0.833	0	0.167	0.655	0.0273	0.318	0.879	0	0.121	0.558	0.145	0.297	0.47	0.0706	0.46	0.879	0.297	0.46	0.442
S19	2018-06-11	0.714	0	0.286	0.86	0	0.14	0	0	0	1	0	0	0.787	0	0.213	1	0	0.213	0
S2	2019-06-12																			0
S21	2019-05-20																			0
S22	2019-05-20																			0
S23	2019-05-11																			0
S24	2018-05-23	0.801	0	0.199	0.889	0	0.111	1	0	0	0.814	0.186	0	0.713	0.0619	0.225	1	0	0.225	0.186
S25	2018-05-22	0.651	0.0692	0.28	0.63	0.0237	0.346	0	0	0	0.48	0.198	0.323	0.461	0.0994	0.439	0.651	0.323	0.439	0.521
S3	2019-06-12																			0
S30	2019-06-12	1	0	0	0.929	0	0.071	0	0	0	1	0	0	1	0	0	1	0	0	0
S32	2018-05-31	0.532	0	0.468	0.699	0.011	0.29	0.927	0	0.0731	0.295	0.594	0.111	0.323	0.118	0.559	0.927	0.111	0.559	0.705
S34	2018-06-10	0.811	0	0.189	0.885	0	0.115	1	0	0	0.817	0.183	0	0.708	0.0735	0.218	1	0	0.218	0.183
S35	2018-05-15	0.809	0	0.191	0.879	0	0.121	1	0	0	0.81	0.19	0	0.71	0.0719	0.218	1	0	0.218	0.19
S40	2018-05-15																			0
S41	2018-05-29	0.62	0	0.38	0.607	0.018	0.375	0.927	0	0.0731	0.546	0.298	0.156	0.342	0.092	0.566	0.927	0.156	0.566	0.454
S43	2019-06-19	0.808	0	0.192	0.878	0	0.122	1	0	0	0.808	0.192	0	0.707	0.0729	0.22	1	0	0.22	0.192
S45	2019-06-20	0.933	0.018	0.0485	0.828	0.0359	0.136	0.948	0	0.0523	0.681	0.105	0.214	0.675	0.0511	0.273	0.948	0.214	0.273	0.319
S46	2018-04-15																			0
S48	2019-06-13																			0
S5	2019-06-11	0.766	0	0.234	0.686	0.0236	0.29	0.937	0	0.0634	0.652	0.2	0.148	0.485	0.0836	0.431	0.937	0.148	0.431	0.348
S50	2019-06-12	0.808	0	0.192	0.877	0	0.123	1	0	0	0.81	0.19	0	0.707	0.0728	0.22	1	0	0.22	0.19
S51	2018-05-22	0.857	0	0.143	0.87	0	0.13	1	0	0	0.803	0.121	0.0766	0.734	0.0732	0.192	1	0.0766	0.192	0.1976
S52	2018-06-11																			0
S54	2018-05-14	0.772	0	0.228	0.922	0	0.0783	1	0	0	0.621	0.379	0	0.713	0.0905	0.197	1	0	0.197	0.379
S55	2018-06-11	0.609	0	0.391	0.861	0	0.139	0	0	0	1	0	0	0.869	0	0.131	1	0	0.131	0
S56	2018-06-13	0.764	0.165	0.0708	0.915	0.0458	0.0393	1	0	0	0.668	0.332	0	0.846	0.048	0.106	1	0	0.106	0.332
S57	2019-05-21	1	0	0	0.919	0	0.0805	0	0	0	1	0	0	1	0	0	1	0	0	0
S58	2018-06-13	0.88	0	0.12	0.77	0.0179	0.212	0.963	0	0.0371	0.7	0.102	0.199	0.681	0.0344	0.284	0.963	0.199	0.284	0.301
S59	2018-05-14	0.787	0.213	0	0.913	0.0466	0.0408	1	0	0	1	0	0	1	0	0	1	0	0	0
S6	2018-06-10																			0
S60	2018-06-10																			0
S63	2019-05-21	0.733	0.187	0.0802	0.907	0.0504	0.043	1	0	0	0.621	0.379	0	0.83	0.0537	0.117	1	0	0.117	0.379
S66	2019-04-29																			0
S67	2018-06-10	0.461	0.142	0.398	0.447	0.0562	0.497	0.94	0	0.0595	0.495	0.204	0.301	0.341	0.0732	0.585	0.94	0.301	0.585	0.505
S68	2018-06-26																			0
S69	2018-05-31																			0
S7	2019-06-16																			0
S70	2019-06-21	0.729	0.189	0.082	0.905	0.0513	0.0441	1	0	0	0.711	0.289	0	0.823	0.0561	0.121	1	0	0.121	0.289
S71	2018-05-25																			0
S72	2018-05-17	0.744	0.178	0.0772	0.912	0.047	0.0407	1	0	0	0.658	0.342	0	0.835	0.0518	0.113	1	0	0.113	0.342
S74	2018-06-12																			0
S75	2019-06-20																			0
S77	2018-06-14																			0
S79	2018-05-11	0.716	0.199	0.0855	0.903	0.052	0.0445	1	0	0	0.615	0.385	0	0.819	0.0571	0.124	1	0	0.124	0.385
S8	2019-06-11																			0
S81	2019-05-16																			0
S82	2018-04-15																			0
S83	2019-06-11	0.597	0.123	0.28	0.589	0.0534	0.358	0.957	0	0.0427	0.605	0.191	0.203	0.488	0.0511	0.461	0.957	0.203	0.461	0.394
S84	2018-05-16																			0
S85	2018-05-15	0.563	0.141	0.297	0.607	0.0634	0.329	1	0	0	0.751	0.146	0.104	0.528	0.0742	0.398	1	0.104	0.398	0.25
S9	2018-06-11																			0

## Sheet: Data for Pearson correlation
Sample	TUmax	msPAFacute	msPAFchronic	PERPEST	In-vitro	Abundance	Richness	Shannon diversity	Evenness	SPEAR_pesticides
S1	-3.55	0	0.00112458	0	0.01	185.6	20	1.7482	0.583564	0.82
S11	-2.13	0.00186219	0.0929844	0	0.448172	132.8	23	2.46153	0.785054	0.15
S114	-1.68	0.00168132	0.0076358	0	0.030779	352	23	2.07376	0.661383	0.33
S12	-2.52	0.00268038	0.129788	0.218	0.0712616	852	33	2.14241	0.612728	0.7
S15	-2.52	0.000812715	0.0430708	0	0.0673112	724.8	29	2.03461	0.604228	0.5
S17	-2.8	0.0420441	0.406677	0.442	1.26046	92	21	2.25008	0.73906	0.47
S19	-2.22	0.00561706	0.117623	0	0.125402	252	24	1.80213	0.567055	0.44
S2	-2.95	0.000191348	0.0300652	0	1.17363	520	25	2.02871	0.630255	0.41
S21	-3.38	0.00035373	0.00684564	0	4.4408	409.6	25	1.84447	0.573018	0.46
S22	-3.07	0.00154157	0.0206731	0	0.377508	1346.4	21	1.68317	0.55285	0.25
S23	-1.56	0.00768794	0.100263	0	0.944234	711.2	34	2.17781	0.617581	0.45
S24	-1.43	0.0147764	0.244459	0.186	0.0457039	119.2	20	2.23834	0.747177	0
S25	-1.77	0.103341	0.53597	0.521	0.0325482	438.4	16	1.17759	0.424724	0.35
S3	-2.57	0.000110986	0.00949646	0	5.38441	772	15	1.96325	0.724967	0.5
S30	-3.2	0.00109366	0.0619288	0	0.493691	840	23	1.77765	0.566945	0.35
S32	-1.47	0.0419761	0.237961	0.705	0.0393257	2501.6	30	1.66476	0.489464	0.19
S34	-1.99	0.00104288	0.150748	0.183	0.0293871	448.8	19	1.59306	0.541042	0.5
S35	-1.83	0.0115846	0.184966	0.19	0.0350212	482.4	23	2.08867	0.666138	0.53
S40	-1.9	0.00637052	0.0342729	0	0.02677	2672	30	1.47597	0.433955	0.53
S41	-1.58	0.149981	0.546226	0.454	0.0351117	794.4	23	0.692713	0.220926	0.43
S43	-1.74	0.00421381	0.0525311	0.192	0.0919801	791.2	14	0.496258	0.188044	0.64
S45	-3.14	0.00525019	0.128404	0.319	0.051687	246.4	17	2.05542	0.725473	0.37
S46	-3.63	0.000714355	0.00812948	0	0.01	439.2	29	2.46081	0.730796	0.59
S48	-2.37	0.00600076	0.102205	0	0.0335764	264.8	34	2.67506	0.75859	0.39
S5	-3.14	0.0136019	0.284121	0.348	5.85637	656.8	15	0.375303	0.138588	0.51
S50	-2.51	0.0242259	0.226606	0.19	5.9712	1695.2	41	1.76718	0.475871	0.41
S51	-1.31	0.00747701	0.0924446	0.1976	0.0362555	460	17	1.62007	0.571815	0.44
S52	-1.7	0.00193291	0.0142545	0	0.0330742	492	22	0.914025	0.295701	0.47
S54	-1.67	0.011132	0.0559719	0.379	0.0137771	164.8	13	1.75055	0.68249	0.53
S55	-0.64	0.0219521	0.147851	0	0.0445082	349.6	13	1.33541	0.520639	0.21
S56	-1.31	0.0301297	0.106534	0.332	0.022917	199.2	16	1.76019	0.634855	0.49
S57	-0.22	0.021637	0.101133	0	0.637291	1437.6	27	1.79581	0.544872	0.09
S58	-1.68	0.0594119	0.190002	0.301	0.0244879	564.8	20	0.816333	0.272499	0.42
S59	-1.36	0.0111732	0.14616	0	0.0260498	152.8	7	0.823611	0.423252	0.16
S6	-1.89	0.00649134	0.0169878	0	0.0532094	79.2	17	2.21856	0.783054	0.3
S60	-1.67	0.0103535	0.0759438	0	0.0140634	234.4	17	2.18583	0.771502	0.27
S63	-2.19	0.000914723	0.082659	0.379	3.25707	319.2	23	2.24465	0.715883	0.41
S66	-3.03	0.00234055	0.0159101	0	0.0225012	755.2	34	1.54742	0.438816	0.58
S67	-1.62	0.0333002	0.350638	0.505	1.62334	135.2	14	1.97141	0.747014	0.64
S68	-1.53	0.00391225	0.0342838	0	0.195772	466.4	24	1.72031	0.541309	0.2
S69	-2.1	0.00312213	0.0388337	0	0.0364155	723.2	15	1.15747	0.427419	0.48
S7	-1.26	0.00895945	0.0273442	0	1.2455	271.2	25	2.22792	0.692143	0.63
S70	-2.33	0.0069026	0.0646824	0.289	1.01672	716.8	25	2.10912	0.655236	0.67
S71	-1.04	0.00498395	0.0403153	0	0.0249242	194.4	19	2.13087	0.723693	0.56
S72	-2.58	0.00131816	0.0811166	0.342	0.309414	2015.2	28	1.12369	0.337221	0.37
S74	-1.89	0.00331476	0.0193859	0	0.0295122	136	11	1.57115	0.655222	0.29
S75	-1.55	0.00178014	0.0289145	0	0.0772148	395.2	23	2.26722	0.723081	0.35
S77	-1.42	0.00442249	0.038937	0	0.104251	233.6	13	0.874266	0.340851	0.21
S79	-2.22	0.00189779	0.0312346	0.385	0.046995	396.8	17	1.03835	0.366493	0.5
S8	-2.18	0.00235086	0.0231296	0	0.047807	629.6	27	1.87925	0.570188	0.45
S81	-1.16	0.010017	0.177392	0	0.0566005	316.8	25	1.85545	0.576427	0.32
S82	-2.55	0.00246039	0.0110085	0	0.0101652	247.2	18	1.77529	0.614207	0.46
S83	-1.68	0.0732321	0.320005	0.394	0.0841371	956.8	34	2.37509	0.673523	0.53
S84	-2.61	0.000277198	0.00272532	0	0.108912	383.2	25	1.94002	0.6027	0.5
S85	-0.14	0.0408952	0.417812	0.25	0.112024	1646.4	21	1.19419	0.392242	0.32
S9	-2.12	0.00611541	0.0906929	0	0.038295	395.2	23	1.77271	0.565367	0.38

## Sheet: Pearson correlation results
	Pearson r	TUmax	msPAFacute	msPAFchronic	PERPEST	In-vitro	Abundance	Richness	Shannon diversity	Evenness	SPEAR_pesticides
	TUmax		0.276795	0.272675	0.0828574	-0.309729	0.0605184	-0.212474	-0.151599	-0.0825539	-0.40476
	msPAFacute	0.276795		0.836937	0.583915	-0.0764538	0.134783	0.0196837	-0.257268	-0.284963	-0.0568748
	msPAFchronic	0.272675	0.836937		0.683606	0.0750179	0.119203	-0.0192949	-0.219559	-0.228242	-0.115402
	PERPEST	0.0828574	0.583915	0.683606		0.0956681	0.218021	-0.0588732	-0.209749	-0.196945	0.113518
	In-vitro	-0.309729	-0.0764538	0.0750179	0.0956681		0.112916	0.10918	-0.0318838	-0.0597527	0.119561
	Abundance	0.0605184	0.134783	0.119203	0.218021	0.112916		0.481642	-0.224177	-0.395013	-0.0585996
	Richness	-0.212474	0.0196837	-0.0192949	-0.0588732	0.10918	0.481642		0.422847	0.105643	0.156108
	Shannon diversity	-0.151599	-0.257268	-0.219559	-0.209749	-0.0318838	-0.224177	0.422847		0.939613	0.0322039
	Evenness	-0.0825539	-0.284963	-0.228242	-0.196945	-0.0597527	-0.395013	0.105643	0.939613		-0.0326702
	SPEAR_pesticides	-0.40476	-0.0568748	-0.115402	0.113518	0.119561	-0.0585996	0.156108	0.0322039	-0.0326702
	Pearson p-value	TUmax	msPAFacute	msPAFchronic	PERPEST	In-vitro	Abundance	Richness	Shannon diversity	Evenness	SPEAR_pesticides
	TUmax		0.0389076	0.0420326	0.543779	0.020181	0.657715	0.115913	0.264707	0.545261	0.0019733
	msPAFacute	0.0389076		0.093739	2.31e-06	0.575449	0.321976	0.885508	0.0556004	0.033277	0.677154
	msPAFchronic	0.0420326	0.093739		6.38e-09	0.582665	0.381553	0.887755	0.103975	0.0906662	0.397025
	PERPEST	0.543779	2.31e-06	6.38e-09		0.483067	0.106483	0.666466	0.120774	0.145711	0.404827
	In-vitro	0.020181	0.575449	0.582665	0.483067		0.407343	0.423132	0.815548	0.661782	0.380114
	Abundance	0.657715	0.321976	0.381553	0.106483	0.407343		0.000171127	0.0967212	0.00258763	0.667925
	Richness	0.115913	0.885508	0.887755	0.666466	0.423132	0.000171127		0.00116759	0.438397	0.250591
	Shannon diversity	0.264707	0.0556004	0.103975	0.120774	0.815548	0.0967212	0.00116759		8.19314e-13	0.81373
	Evenness	0.545261	0.033277	0.0906662	0.145711	0.661782	0.00258763	0.438397	8.19314e-13		0.811081
	SPEAR_pesticides	0.0019733	0.677154	0.397025	0.404827	0.380114	0.667925	0.250591	0.81373	0.811081
